# Supplementary material for: Hybrid cellular membrane nanovesicles amplify macrophage immune responses against cancer recurrence and metastasis
Source: Nat Commun. 2020 Sep 30;11:4909. doi: 10.1038/s41467-020-18626-y (PMC7527506; doi:10.1038/s41467-020-18626-y)
Supplement: Supplementary file 4 — Source Data [file 41467_2020_18626_MOESM4_ESM.xlsx]

## Sheet: Fig. 1e
	M0 cells	M1 cells				M0-NVs	M1-NVs
CD86	1.29024	9.15681			CD86	1.41127	35.3958
	0.711925	8.0466				0.656201	26.4403
	1.01671	8.27353				0.943519	33.1842
	M0 cells	M1 cells				M0-NVs	M1-NVs
TNFa	1.11206	1.85199			TNFa	1.4201	2.79328
	0.862366	2.04203				0.71522	4.04118
	1.03154	1.77054				0.880398	3.25725
	M0 cells	M1 cells				M0-NVs	M1-NVs
IL-6	0.920129	105051			IL-6	0.854471	3051.25
	0.777098	110913				0.515829	2593.14
	1.38913	102832				1.64438	2616.73
	M0 cells	M1 cells				M0-NVs	M1-NVs
iNOS	1.01025	9242.37			iNOS	1.91024	244.589
	0.713965	10051.3				0.433068	257.294
	1.28209	9764.69				0.662094	269.862

## Sheet: Fig. 1f
	P-NVs	M1-NVs	SaV-NVs	hNVs
Size	104.3	102.2	97.4	108.6
	100.9	92	93.2	102.3
	94.5	107.7	108.5	94.8
	P-NVs	M1-NVs	SaV-NVs	hNVs
Zeta	-31.2	-18.4	-33.4	-31.3
	-29	-22.3	-36.1	-28.2
	-33.5	-23.7	-31	-29.5

## Sheet: Fig. 2a
	Time: h	Liposome					R-NVs					P-NVs					M1-NVs					SaV-NVs
	0	96.35	85.31	115.52	102.82		88.37	116.38	115.22	80.03		85.74	121.33	111.09	81.84		76.31	85.64	124.69	113.36		78.32	116.05	107.43	98.2
	0.5	76.32	84.52	60.19	64.08		90.23	99.05	68.94	62.63		98.47	101.52	69.4	61.35		62.38	72.17	93.77	86.2		95.19	92.37	70.02	62.28
	1	32.22	48.38	54.92	41.36		88.41	70.07	55.23	52.3		86.35	72.14	58.65	50.12		53.28	61.56	81.36	75.49		82.54	68.11	55.39	48.33
	2	30.05	38.87	22.06	32.11		85.55	55.39	48.3	42.94		78.92	55.49	42.08	40.91		45.43	50.39	73.64	68.73		72.44	51.07	40.12	35.42
	4	14.28	13.2	22.35	6.14		69.08	45.76	31.23	25.16		64.16	52.22	38.43	32.79		32.87	38.74	54.88	60.1		58.53	32.39	31.06	21.47
	8	10.18	3.56	6.03	1.23		55.12	39.64	25.11	22.24		52.9	41.65	30.55	20.92		20.62	29.69	47.7	52.78		46.2	21.58	29.42	18.35
	24	8.26	1.39	3.17	3.48		36.73	30.94	22.94	15.16		41.57	28.33	21.08	16.53		14.93	18.81	32.69	41.9		35.98	14.06	17.56	8.25
	48	1.08	0.62	0.04	0.06		12.96	26.32	8.91	6.08		23.69	13.63	19.45	11.27		6.57	11.34	25.43	30.65		12.73	10.89	6.63	5.94

## Sheet: Fig. 2c
			Liposome	R-NVs	P-NVs	M1-NVs	SaV-NVs
		au	11.12	22.62	92.5	139.45	101.52
			8.38	12.07	95.48	132.72	112.67
			6.2	17.83	101.97	162.71	84.88
			5.69	8.11	78.24	146.33	105.64

## Sheet: Fig. 2e
			R-NVs	P-NVs
		au	26.14	157.11
			32.07	205.32
			18.58	175.64
			10.56	188.73

## Sheet: Fig. 2h
		PBS	M1-NVs
	CD206	50.02	20.19
		53.03	20.76
		47.89	15.98
		42.32	23.54
		PBS	M1-NVs
	CD80	35.13	53.8
		30.42	47.61
		40.21	43.12
		28.93	55.34

## Sheet: Fig. 2i
		PBS	M1-NVs
	IL-10	3021.25	1757.69
		6251.32	1871.88
		5740.23	2815.71
		5103.51	2135.1
		PBS	M1-NVs
	IL-12	2435.24	3129.46
		2282.61	4361.99
		2863.39	5515.85
		2989.53	8092.74

## Sheet: Fig. 2k
		PBS	M1-NVs
	CD8	8.16	13.54
		3.25	18.57
		10.54	15.78
		11.32	12.31
		PBS	M1-NVs
	CD4	12.39	17.59
		10.42	20.13
		11.87	11.72
		18.51	10.43

## Sheet: Fig. 2l
		PBS	CD47 mAbs	SaV-NVs
	CD80-CD86	21.33	29.96	38.6
		19.78	26.97	29.28
		20.32	32.87	35.21
		15.36	33.12	40

## Sheet: Fig. 3c
	Time：d	PBS								Time：d	P-NVs
	4	0	0	0	0	0				4	0	0	0	0	0
	6	5.5	5.76	4.59	7.96	7.65				6	5.7	5.28	4.12	4.74	3.75
	8	72.02	60.84	54.39	80.4	46.57				8	56.76	39.54	28.98	73.65	29.97
	10	326.46	225	192.69	368.33	169.05				10	225.98	174.32	200.87	254.98	163.76
	10	0	0	0	0	0				10	0	0	0	0	0
	13	6.22	3.31	4.17	7.85	2.46				13	5.23	3.37	2.59	6.68	1.95
	16	83.95	43.11	47.37	99.42	29.23				16	61.89	24.87	20.14	90.76	19.87
	19	377.97	138.06	258.43	583.99	95.76				19	256.78	149.85	195.78	476.75	120.74
	22	979.58	457.63	645.39	1133.54	314.77				22	630.76	372.12	518.99	1053.17	228.98
	25		833.49	1226.68		529.29				25	902.43	598.65	976.97		507.94
	28		1222.68			752.38				28		1045.76			768.31
	31					1123.11				31					991.26
	34									34
	Time：d	M1-NVs								Time：d	SaV-NVs
	4	0	0	0	0	0				4	0	0	0	0	0
	6	6.87	4.11	6.62	6.25	3.95				6	5.54	5.16	6.81	6.42	4.49
	8	98.47	48.75	52.63	31.93	65.8				8	80.8	61.18	55.3	38.47	27.37
	10	251.66	175.85	160.7	164.15	212.82				10	325	276.15	223.75	180.91	124.73
	10	0	0	0	0	0				10	0	0	0	0	0
	13	5.34	3.27	4.32	2.58	2.19				13	3.96	3.25	3.97	5.31	0
	16	95.16	17.92	31.79	15.31	59.6				16	40.56	35	27.33	14.81	0
	19	334.5	142.32	167.87	54.62	214.72				19	218.32	143.8	90.69	60.22	0
	22	771.56	223.03	316.18	118.78	468.7				22	390.53	323.29	258.06	186.18	0
	25	1110.53	495.65	548.53	315.31	698.63				25	768.74	550.81	436.15	300.12	0
	28		797.56	846.52	465.87	1076.26				28	1095.43	854.32	712.34	498.51	0
	31		1086.67	1134.53	753.21					31		1089.92	1002.48	632.43	0
	34				987.29					34				997.86	0
	37									37					0
										40					0
	Time：d	CD47 mAbs								Time：d	hNVs
	4	0	0	0	0	0				4	0	0	0	0	0	0
	6	3.63	3.96	6.55	4.5	6.42				6	6.25	5.55	2.62	5.47	3.3	4.41
	8	54.84	35.28	65.13	31.18	39.69				8	42.63	37.9	69.48	38.82	23.53	18.65
	10	254.73	166.6	345.65	138.8	192.82				10	163.39	149.11	281.18	153.99	196.6	178.32
	10	0	0	0	0	0				10	0	0	0	0	0	0
	13	0	5.07	6.42	0	0				13	0	0	0	0	0	0
	16	21.27	33.4	46.45	4.42	0				16	14.14	0	0	3.15	0	0
	19	121.36	95.59	280.03	53.1	0				19	75.71	0	0	32.91	0	0
	22	262.53	148.7	487.18	111.33	0				22	124.84	0	0	60.4	0	0
	25	443.64	319.95	725.61	253.82	0				25	256.97	0	0	103.03	0	0
	28	734.55	593.68	1067.33	387.98	0				28	410.46	0	0	162.55	0	0
	31	1106.73	763.11		564.11	0				31	545.81	0	0	212.38	0	0
	34		1024.73		756.34	0				34	707.03	0	0	275.69	0	0
	37				1073.22	0				37	967.87	0	0	327.47	0	0
	40					0				40		0	0	401.35	0	0

[truncated: 62 more sheets: Fig. 3d, Fig. 3e, Fig. 4a, Fig. 4b, Fig. 4e, Fig. 5f, Fig. 6c, Fig. 6d, Fig. 6g, Fig. 6h, Fig. 6i, Supplementary Fig. 2, Supplementary Fig. 3, Supplementary Fig. 4b, Supplementary Fig. 5a, Supplementary Fig. 5b, Supplementary Fig. 6a, Supplementary Fig. 6b, Supplementary Fig. 7, Supplementary Fig. 8a …]
